# Supplementary material for: Outcomes of Pediatric Orthopedic Management of Ambulatory Cerebral Palsy Utilizing a Closely Monitored, Lifespan-Guided Approach
Source: Children (Basel). 2025 Sep 17;12(9):1252. doi: 10.3390/children12091252 (PMC12469097; doi:10.3390/children12091252)
Supplement: Supplementary file 1 [file children-12-01252-s001.zip]

Archive with 1 entries (1 files):
- children-3819915-supplementary.pdf
